# Supplementary material for: A comparison of symptom dimensions for obsessive compulsive disorder and obsessive compulsive-related disorders
Source: PLoS One. 2019 Jul 5;14(7):e0218955. doi: 10.1371/journal.pone.0218955 (PMC6611656; doi:10.1371/journal.pone.0218955)
Supplement: S1 Data — (XLSX) [file pone.0218955.s002.xlsx]

## Sheet: S1 Data
S1 Data
patient id	age	sex	marital status	cohabitants	educational status	occupational status	income level	place where grew up	living place	number of siblings	OCD-related disorders	presence of Axis-I comorbidity	Axis-I comorbidity 1	Axis-I comorbidity 2	Axis-I comorbidity 3	Axis-I comorbidity 4	Axis-I comorbidity 5	YBOCS Total	DOCS Category 1	DOCS Category 2	DOCS Category 3	DOCS Category 4
56	19	1	1	4	3	3	1	1	1	5	2	1	1	0	0	0	0	24	8	11	8	2
38	18	2	1	2	3	2	1	2	2	2	2	2	0	0	0	0	0	21	0	1	5	0
14	18	1	1	4	3	1	2	1	1	10	2	2	0	0	0	0	0	20	11	6	0	9
16	18	1	1	2	3	2	2	2	2	2	2	2	0	0	0	0	0	34	14	13	16	0
47	23	1	1	4	3	3	1	2	2	5	2	1	3	0	0	0	0	34	17	1	10	1
77	28	2	1	4	3	4	1	2	2	4	2	2	13	0	0	0	0	19	0	8	10	0
95	29	1	2	1	3	1	1	2	1	8	1	1	1	12	0	0	0	36	13	15	17	10
21	31	1	2	1	3	1	1	1	2	4	2	2	0	0	0	0	0	39	20	13	18	18
96	31	1	2	1	3	3	2	2	2	3	2	2	0	0	0	0	0	24	12	0	0	13
7	32	1	2	1	3	3	1	2	2	4	2	1	1	0	7	0	0	37	18	0	0	15
64	32	1	2	1	3	3	1	2	2	7	2	1	1	0	0	0	0	31	12	12	0	14
74	32	1	2	1	3	3	2	1	2	9	2	1	3	0	0	0	0	26	14	10	0	9
73	33	1	2	1	3	3	1	1	2	1	2	1	3	9	0	0	0	20	10	8	0	10
78	33	1	2	1	3	3	1	1	2	4	2	1	4	7	0	0	0	20	13	9	0	9
13	36	1	2	4	3	3	1	1	2	5	2	1	1	0	0	0	0	26	15	18	12	5
33	39	1	2	1	3	3	2	1	2	4	2	1	4	0	0	0	0	36	18	15	9	12
43	40	1	2	1	3	3	2	1	2	6	2	1	8	0	0	0	0	24	0	7	11	0
93	52	1	2	3	3	3	1	1	2	5	2	1	4	0	0	0	0	24	15	7	0	7
25	18	1	1	4	4	2	1	2	2	2	2	1	6	7	0	0	0	25	8	8	7	10
28	18	1	1	2	4	2	2	2	2	3	2	2	0	0	0	0	0	14	5	7	9	0
65	19	1	1	2	4	2	1	2	2	3	1	2	15	0	0	0	0	18	0	7	11	0
58	25	1	1	2	4	2	1	2	2	4	1	2	12	0	0	0	0	30	18	0	3	0
27	29	2	1	2	4	1	1	2	2	2	2	1	2	0	0	0	0	21	5	5	10	8
30	30	1	2	1	4	3	2	2	2	3	2	2	0	0	0	0	0	29	13	14	13	13
75	32	1	1	2	4	4	2	2	2	8	2	2	0	0	0	0	0	16	0	0	0	11
9	32	2	1	2	4	4	2	2	2	3	1	1	15	1	0	0	0	18	0	2	0	8
5	37	1	2	1	4	3	1	2	2	3	2	1	8	4	0	0	0	22	0	0	0	11
63	46	1	2	1	4	3	3	2	2	4	2	1	1	0	0	0	0	26	10	0	0	10
40	18	1	1	2	5	2	3	2	2	3	2	2	0	0	0	0	0	22	11	9	2	6
92	18	2	1	2	5	2	3	2	2	2	1	1	8	12	0	0	0	19	6	7	0	10
88	18	1	1	2	5	2	2	2	2	2	2	2	0	0	0	0	0	27	0	4	12	6
17	18	1	1	2	5	2	2	2	2	1	2	2	0	0	0	0	0	13	6	5	8	4
26	18	2	1	2	5	2	2	2	2	4	2	2	0	0	0	0	0	20	12	8	3	4
6	18	2	1	4	5	2	3	2	2	0	1	2	12	0	0	0	0	21	8	1	1	1
72	18	2	1	2	5	2	1	1	1	3	1	1	1	10	0	0	0	29	0	0	15	0
36	18	2	1	2	5	2	3	2	2	2	2	1	2	0	0	0	0	18	5	2	2	0
4	18	2	1	2	5	2	1	2	2	2	1	1	15	2	10	0	14	35	0	19	0	0
23	19	2	1	2	5	2	3	2	2	1	2	1	4	0	0	0	0	23	11	9	10	9
50	19	2	1	4	5	2	1	2	2	1	1	2	12	0	0	0	0	20	12	13	0	6
34	19	2	1	2	5	2	3	2	2	2	2	1	2	6	0	0	0	20	0	14	16	2
37	19	1	1	2	5	2	1	2	2	2	2	1	17	5	0	0	0	24	9	0	5	0
42	20	1	1	2	5	4	3	2	2	2	2	2	0	0	0	0	0	26	5	10	2	13
60	20	1	1	2	5	1	2	2	2	2	2	2	0	0	0	0	0	22	0	8	8	7
49	20	1	1	3	5	2	2	1	2	2	2	1	1	0	0	0	0	25	9	11	15	6
45	20	2	1	5	5	2	1	1	2	3	2	1	1	0	0	0	0	14	0	5	7	0
22	21	1	1	2	5	2	3	2	2	4	2	1	14	2	0	0	0	34	9	13	8	10
31	21	1	1	2	5	4	1	2	2	3	2	2	0	0	0	0	0	19	5	5	0	10
32	21	1	1	2	5	2	1	2	2	3	1	1	16	1	7	0	0	24	7	12	7	5
67	21	2	1	2	5	2	3	2	2	1	2	1	8	0	0	0	0	20	0	4	12	4
19	22	1	1	2	5	2	3	2	2	5	2	1	1	0	0	0	0	30	5	15	20	14
68	22	2	1	2	5	2	2	2	2	2	2	2	14	0	0	0	0	24	13	0	9	0
29	22	1	1	5	5	2	1	1	2	3	2	2	0	0	0	0	0	18	10	0	0	0
76	24	1	1	4	5	2	3	2	2	3	2	1	1	0	0	0	0	33	11	19	18	19
52	24	2	1	2	5	2	2	2	2	2	1	1	1	6	10	16	0	29	9	10	7	8
86	25	1	1	2	5	1	2	2	2	5	1	1	6	7	12	16	0	11	6	6	7	3
48	28	1	2	2	5	3	2	2	2	4	2	1	1	0	0	0	0	32	14	0	0	12
35	28	1	1	4	5	1	3	2	2	3	2	2	0	0	0	0	0	16	11	0	0	0
66	30	1	2	1	5	1	1	2	2	7	2	1	1	6	0	0	0	18	0	0	7	0
89	34	1	1	4	5	1	1	2	2	7	2	1	1	0	0	0	0	38	15	12	0	15
94	34	1	2	1	5	4	3	2	2	6	2	2	0	0	0	0	0	20	0	6	0	0
8	35	1	2	1	5	3	3	2	2	4	2	1	2	6	0	0	0	16	8	0	0	0
85	36	2	2	4	5	4	3	2	2	3	1	1	1	7	12	0	0	36	11	12	14	7
71	37	1	2	1	5	3	3	1	2	5	2	1	4	0	0	0	0	22	11	10	2	11
10	37	1	2	1	5	3	1	2	2	4	1	1	12	1	0	0	0	35	9	7	12	10
57	39	1	2	2	5	3	1	2	2	4	2	2	0	0	0	0	0	28	0	9	17	11
90	39	2	2	1	5	4	2	2	2	3	2	1	1	0	0	0	0	28	13	14	0	8
11	39	1	2	1	5	3	3	2	2	2	2	1	1	0	0	0	0	18	8	7	10	0
61	20	1	1	5	6	2	2	2	2	3	2	2	0	0	0	0	0	27	0	0	14	0
84	21	1	1	4	6	4	3	2	2	3	2	2	0	0	0	0	0	36	2	20	19	10
39	21	1	1	2	6	2	2	2	2	2	2	1	4	6	7	2	0	34	0	20	0	0
83	22	2	1	2	6	2	3	2	2	2	1	2	11	0	0	0	0	17	6	7	9	0
59	24	1	1	2	6	2	2	2	2	4	2	1	1	0	0	0	0	35	0	8	20	11
54	24	1	2	3	6	4	3	1	2	2	1	2	10	0	0	0	0	24	13	0	0	8
1	24	1	1	2	6	1	2	2	2	2	2	1	1	0	7	0	0	21	0	0	14	0
87	24	1	1	3	6	2	2	2	2	2	2	2	0	0	0	0	0	9	6	10	12	0
20	27	1	2	1	6	3	3	2	2	3	2	2	0	0	0	0	0	32	18	5	18	4
55	28	1	2	1	6	4	3	2	2	2	2	1	6	0	0	0	0	13	0	3	5	1
15	28	1	1	2	6	1	2	1	2	3	2	2	0	0	0	0	0	30	7	11	14	0
62	29	2	2	1	6	4	2	2	2	2	2	2	14	0	0	0	0	34	2	0	13	14
51	29	2	1	2	6	1	1	2	2	3	2	1	1	0	0	0	0	20	6	0	7	0
91	30	1	1	2	6	2	1	2	2	3	2	1	4	17	0	0	0	27	0	0	8	11
24	31	1	2	1	6	4	3	1	2	2	1	2	12	0	0	0	0	26	14	12	5	1
12	31	2	1	2	6	1	3	2	2	3	2	1	2	0	0	0	0	18	0	0	9	0
46	32	1	2	1	6	4	3	2	2	4	2	1	1	0	0	0	0	24	9	10	18	8
44	34	1	1	4	6	1	2	2	2	4	2	1	3	6	0	0	0	26	9	11	16	16
3	34	1	1	2	6	1	3	2	2	3	1	1	15	2	0	0	0	22	0	0	10	0
2	35	2	2	1	6	4	3	2	2	4	2	1	2	0	0	0	0	28	19	2	9	0
53	41	2	1	2	6	4	3	2	2	2	2	1	6	8	0	0	0	12	9	8	8	8
18	42	2	2	1	6	4	3	2	2	4	2	1	1	0	0	0	0	21	0	6	0	0
41	46	1	2	1	6	3	2	2	2	6	2	1	1	4	0	0	0	31	0	0	17	5

## Sheet: S1 Data Dictionary
patient id	unique numeric value for each patient
age	age of patient on the date of the survey
sex	1 = female, 2 = male
marital status	1 = single, 2 = married, 3 = married but living separately, 4 = divorced, 5 = widow
cohabitants	1 = spouse and children, 2 = parents, 3 = single, 4 = extended family, 5 = relatives
educational status	1 = illiterate, 2 = literacy without formal education, 3 = completed primary school, 4 = completed secondary school, 5 = completed high school, 6 = completed college or higher
occupational status	1 = unemployed , 2 = student, 3 = housewife, 4 = worker/civil servant, 5 = retired
income level	1 = low (<1,000 TL/month), 2 = medium (>=1,000 TL & <1,500 TL/month), 3 = high (>=1,500 TL/month)
place where grew up	1 = rural, 2 = urban
living place	1 = rural, 2 = urban
number of siblings	numeric value
OCD-related disorders	binary variable where 1 = existence, 2 = absence
presence of Axis-I comorbidity	binary variable where 1 = existence, 2 = absence
Axis-I comorbidity 1	0 = absence of any disorder, 1 = major depression, 2 = had major depression history, 3 = dysthymia, 4 = generalized anxiety disorder, 5 = anxiety disorder not otherwise specified, 6 = simple phobias, 7 = social phobia, 8 = panic disorder, 9 = post-traumatic stress disorder, 10 = trichotillomania, 11 = had trichotillomania history, 12 = skin picking disorder, 13 = tic disorder, 14 = had tic disord…
Axis-I comorbidity 2	0 = absence of any disorder, 1 = major depression, 2 = had major depression history, 3 = dysthymia, 4 = generalized anxiety disorder, 5 = anxiety disorder not otherwise specified, 6 = simple phobias, 7 = social phobia, 8 = panic disorder, 9 = post-traumatic stress disorder, 10 = trichotillomania, 11 = had trichotillomania history, 12 = skin picking disorder, 13 = tic disorder, 14 = had tic disord…
Axis-I comorbidity 3	0 = absence of any disorder, 1 = major depression, 2 = had major depression history, 3 = dysthymia, 4 = generalized anxiety disorder, 5 = anxiety disorder not otherwise specified, 6 = simple phobias, 7 = social phobia, 8 = panic disorder, 9 = post-traumatic stress disorder, 10 = trichotillomania, 11 = had trichotillomania history, 12 = skin picking disorder, 13 = tic disorder, 14 = had tic disord…
Axis-I comorbidity 4	0 = absence of any disorder, 1 = major depression, 2 = had major depression history, 3 = dysthymia, 4 = generalized anxiety disorder, 5 = anxiety disorder not otherwise specified, 6 = simple phobias, 7 = social phobia, 8 = panic disorder, 9 = post-traumatic stress disorder, 10 = trichotillomania, 11 = had trichotillomania history, 12 = skin picking disorder, 13 = tic disorder, 14 = had tic disord…
Axis-I comorbidity 5	0 = absence of any disorder, 1 = major depression, 2 = had major depression history, 3 = dysthymia, 4 = generalized anxiety disorder, 5 = anxiety disorder not otherwise specified, 6 = simple phobias, 7 = social phobia, 8 = panic disorder, 9 = post-traumatic stress disorder, 10 = trichotillomania, 11 = had trichotillomania history, 12 = skin picking disorder, 13 = tic disorder, 14 = had tic disord…
YBOCS Total	scores
DOCS Category 1	scores
DOCS Category 2	scores
DOCS Category 3	scores
DOCS Category 4	scores
